# Supplementary material for: Recognition of inscribed cursive Pashtu numeral through optimized deep learning
Source: PeerJ Comput Sci. 2024 Jul 11;10:e2124. doi: 10.7717/peerj-cs.2124 (PMC11323096; doi:10.7717/peerj-cs.2124)
Supplement: Supplemental Information 1 [file peerj-cs-10-2124-s001.ipynb]

# %% [code]
from google.colab import drive

drive.mount('/content/drive')

# %% [code]
import os
from PIL import Image
import numpy as np

# Function to load and append images from a folder
def load_images_from_folder(folder_path, label):
    images = []
    labels = []

    for filename in os.listdir(folder_path):
        img_path = os.path.join(folder_path, filename)
        if os.path.isfile(img_path):
            try:
                img = Image.open(img_path)
                images.append(img)
                labels.append(label)
            except Exception as e:
                print(f"Error loading image: {img_path} - {str(e)}")

    return images, labels

# Function to load and append images from multiple folders
def load_dataset(folder_path):
    dataset = []
    labels = []

    for folder_name in os.listdir(folder_path):
        folder_path_with_label = os.path.join(folder_path, folder_name)
        if os.path.isdir(folder_path_with_label):
            images, label = load_images_from_folder(folder_path_with_label, folder_name)
            dataset.extend(images)
            labels.extend(label)

    return dataset, labels

# Define the folder path containing the image folders
main_folder_path = '/content/drive/MyDrive/numerics'

# Load the dataset
dataset, labels = load_dataset(main_folder_path)


# %% [code]

from PIL import Image
import numpy as np

# Resize images and pad to a consistent size
def preprocess_images(images, size):
    processed_images = []
    for img in images:
        # Resize the image while maintaining aspect ratio
        img.thumbnail(size, Image.ANTIALIAS)

        # Create a new image with the desired size and paste the resized image onto it
        new_img = Image.new("RGB", size)
        new_img.paste(img, ((size[0] - img.size[0]) // 2, (size[1] - img.size[1]) // 2))

        processed_images.append(new_img)

    return processed_images

# Normalize pixel values between 0 and 1
def normalize_images(images):
    normalized_images = []
    for img in images:
        normalized_img = np.array(img) / 255.0
        normalized_images.append(normalized_img)
    return normalized_images

# Define the desired image size
image_size = (32, 32)  # Adjust to your desired size

# Resize and pad the images
processed_dataset = preprocess_images(dataset, image_size)

# Normalize the images
normalized_dataset = normalize_images(processed_dataset)

# Convert the normalized images to a numpy array
processed_dataset = np.array(normalized_dataset)


# %% [code]
from sklearn.preprocessing import LabelEncoder

# Convert string labels to numeric values
label_encoder = LabelEncoder()
labels_encoded = label_encoder.fit_transform(labels)

# %% [code]
from sklearn.model_selection import train_test_split
import numpy as np

# Convert the processed_dataset and labels to numpy arrays
processed_dataset = np.array(processed_dataset)
processed_labels = np.array(labels_encoded)

# Split dataset and labels into training and testing sets
train_data, test_data, train_labels, test_labels = train_test_split(
    processed_dataset, processed_labels, test_size=0.2, random_state=42
)

# Check the shapes of the resulting sets
print("Train data shape:", train_data.shape)
print("Test data shape:", test_data.shape)
print("Train labels shape:", train_labels.shape)
print("Test labels shape:", test_labels.shape)

# %% [markdown]
## LSTM

# %% [code]
# Reshape the training data to include the time dimension (assuming you have 'N' images)
train_data_timestep = train_data.reshape(train_data.shape[0], 1, *train_data.shape[1:])

# Reshape the test data to include the time dimension (assuming you have 'M' images)
test_data_timestep = test_data.reshape(test_data.shape[0], 1, *test_data.shape[1:])


# %% [code]
import tensorflow as tf
from tensorflow.keras import layers, models

# Define the LSTM model
model = models.Sequential()

# LSTM layer
model.add(layers.TimeDistributed(layers.Conv2D(32, (3, 3), activation='relu'), input_shape=(1, 32, 32, 3)))
model.add(layers.TimeDistributed(layers.MaxPooling2D((2, 2))))
model.add(layers.TimeDistributed(layers.Conv2D(64, (3, 3), activation='relu')))
model.add(layers.TimeDistributed(layers.MaxPooling2D((2, 2))))
model.add(layers.TimeDistributed(layers.Conv2D(64, (3, 3), activation='relu')))

model.add(layers.TimeDistributed(layers.Flatten()))

# LSTM layer
model.add(layers.LSTM(64, return_sequences=False))
# Fully connected layers
model.add(layers.Dense(10, activation='softmax'))

# Compile the model
model.compile(optimizer='adam',
              loss='sparse_categorical_crossentropy',
              metrics=['accuracy'])

# Print the model summary
model.summary()


# %% [code]
# Train the model
history = model.fit(train_data_timestep, train_labels, epochs=10, validation_data=(test_data_timestep, test_labels))

# Evaluate the model
test_loss, test_acc = model.evaluate(test_data_timestep, test_labels, verbose=2)

# Print the test accuracy
print('Test accuracy:', test_acc)


# %% [markdown]
## CNN

# %% [code]
import tensorflow as tf
from tensorflow.keras import layers, models

# Define the CNN model
model = models.Sequential()

# Convolutional layers
model.add(layers.Conv2D(32, (3, 3), activation='relu', input_shape=(32, 32, 3)))
model.add(layers.MaxPooling2D((2, 2)))
model.add(layers.Conv2D(64, (3, 3), activation='relu'))
model.add(layers.MaxPooling2D((2, 2)))
model.add(layers.Conv2D(128, (3, 3), activation='relu'))

# Flatten the 2D feature maps to 1D
model.add(layers.Flatten())

# Fully connected layers
model.add(layers.Dense(64, activation='relu'))
model.add(layers.Dense(10, activation='softmax'))

# Compile the model
model.compile(optimizer='adam',
              loss='sparse_categorical_crossentropy',
              metrics=['accuracy'])

# Print the model summary
model.summary()

# %% [code]
# Train the model
history = model.fit(train_data, train_labels, epochs=10, validation_data=(test_data, test_labels))

# Evaluate the model
test_loss, test_acc = model.evaluate(test_data, test_labels, verbose=2)

# Print the test accuracy
print('Test accuracy:', test_acc)


# %% [code]
import pandas as pd
acc_loss = pd.DataFrame({"accuracy":history.history['accuracy'],
                      "Val Accuracy": history.history['val_accuracy'],
                      "Loss":history.history['loss'],
                      "Val loss": history.history['val_loss']})
acc_loss

# %% [code]
acc_loss.to_excel("/content/drive/My Drive/lossgraph.xlsx")

# %% [code]
import random

# Define the folder path containing the image folders
main_folder_path = '/content/drive/MyDrive/numerics'

# Number of random images to choose and predict
num_images = 20

for _ in range(num_images):
    # Get a random folder from the main folder
    random_folder = random.choice(os.listdir(main_folder_path))
    folder_path = os.path.join(main_folder_path, random_folder)

    # Load a random image from the chosen folder
    random_image_path = random.choice(os.listdir(folder_path))
    image_path = os.path.join(folder_path, random_image_path)
    random_image = Image.open(image_path)

    # Preprocess and normalize the random image
    processed_image = preprocess_images([random_image], image_size)
    normalized_image = normalize_images(processed_image)
    input_image = np.array(normalized_image)

    # Make predictions
    predictions = model.predict(input_image)
    predicted_class_index = np.argmax(predictions[0])
    predicted_class = label_encoder.classes_[predicted_class_index]

    # Display the randomly chosen image
    random_image.show()

    # Print the predicted class
    print("Predicted class:", predicted_class)
    print("------------------------------------")


# %% [markdown]
## For LSTM


# %% [code]
import random
import os
import numpy as np
import matplotlib.pyplot as plt
from PIL import Image

# Define the folder path containing the image folders
main_folder_path = '/content/drive/MyDrive/numerics'

# Number of random images to choose and predict
num_images = 9
num_images_per_row = 3

# Create a new figure for plotting
fig, axs = plt.subplots(num_images // num_images_per_row, num_images_per_row, figsize=(12, 10))

# Flatten the axis array
axs = axs.flatten()

for i in range(num_images):
    # Get a random folder from the main folder
    random_folder = random.choice(os.listdir(main_folder_path))
    folder_path = os.path.join(main_folder_path, random_folder)

    # Load a random image from the chosen folder
    random_image_path = random.choice(os.listdir(folder_path))
    image_path = os.path.join(folder_path, random_image_path)
    random_image = Image.open(image_path)

    # Preprocess and normalize the random image
    processed_image = preprocess_images([random_image], image_size)
    normalized_image = normalize_images(processed_image)
    input_image = np.array(normalized_image)

    # Add the time dimension to the input image
    # input_image_timestep = input_image.reshape(1, 1, *input_image.shape[1:])

    # Add the time dimension to the input image
    input_image_timestep = input_image.reshape(1, 1, *input_image.shape[1:])

    # Make predictions
    predictions = model.predict(input_image_timestep)
    predicted_class_index = np.argmax(predictions[0])
    predicted_class = label_encoder.classes_[predicted_class_index]


    # Plot the randomly chosen image with a black border and remove axis labels
    axs[i].imshow(random_image, cmap='gray')  # Use 'gray' colormap if the image is grayscale
    axs[i].set_title("Classified as: " + predicted_class, fontsize=10, pad=5)

    # Add a bold black border
    for _, spine in axs[i].spines.items():
        spine.set_visible(True)
        spine.set_linewidth(3)
        spine.set_edgecolor('black')

    # Remove axis labels
    axs[i].set_xticks([])
    axs[i].set_yticks([])
    axs[i].set_xticklabels([])
    axs[i].set_yticklabels([])


# Remove empty subplots if the number of images is less than the total subplots
if num_images < len(axs):
    for j in range(num_images, len(axs)):
        axs[j].remove()

# Adjust the spacing between subplots and add padding
plt.tight_layout(pad=0.5)

# Export the plot as an image file
plt.savefig('/content/drive/My Drive/plot1.png', dpi=300, bbox_inches='tight')  # Improve image quality and save full plot

# Show the plot
plt.show()


# %% [code]
import pandas as pd
from sklearn.metrics import classification_report

# Assuming you have already trained your model and obtained predictions on test_data_timestep
predictions = model.predict(test_data_timestep)

# Convert predicted class probabilities to class labels
predicted_labels = np.argmax(predictions, axis=1)

# Ensure that both test_labels and predicted_labels are 1D arrays
test_labels = np.squeeze(test_labels)
predicted_labels = np.squeeze(predicted_labels)

# Convert to Python lists if they are not already
if not isinstance(test_labels, (list, np.ndarray)):
    test_labels = [test_labels]
if not isinstance(predicted_labels, (list, np.ndarray)):
    predicted_labels = [predicted_labels]

# Check if the shapes are valid for classification report
if len(test_labels) <= 1 or len(predicted_labels) <= 1:
    print("Not enough samples for the classification report.")
else:
    # Generate the classification report
    class_names = label_encoder.classes_
    report = classification_report(test_labels, predicted_labels, target_names=class_names, output_dict=True)

    # Convert the classification report to a DataFrame
    report_df = pd.DataFrame(report).transpose()

    # Save the DataFrame to an Excel file
    output_excel_file = 'classification_report.xlsx'
    report_df.to_excel(output_excel_file)

    print("Classification Report saved to:", output_excel_file)


# %% [code]
import numpy as np
import matplotlib.pyplot as plt
from sklearn.metrics import confusion_matrix, ConfusionMatrixDisplay

# Assuming you have already trained your model and obtained predictions on test_data_timestep
# predictions = model.predict(test_data_timestep)

# Convert predicted class probabilities to class labels
predicted_labels = np.argmax(predictions, axis=1)

# Ensure that both test_labels and predicted_labels are 1D arrays
test_labels = np.squeeze(test_labels)
predicted_labels = np.squeeze(predicted_labels)

# Create the confusion matrix
cm = confusion_matrix(test_labels, predicted_labels)

# Define the class names (optional, if you have the label_encoder)
class_names = label_encoder.classes_  # Replace with your actual class names if available

# Plot the confusion matrix
plt.figure(figsize=(8, 6))
disp = ConfusionMatrixDisplay(confusion_matrix=cm, display_labels=class_names)
disp.plot(cmap=plt.cm.Blues)

plt.title("Confusion Matrix")
plt.xlabel("Predicted Labels")
plt.ylabel("True Labels")
plt.xticks(rotation=45)

# Save the plot as an image file
output_image_file = 'confusion_matrix.png'
plt.savefig(output_image_file)

plt.show()


# %% [markdown]
## For CNN

# %% [code]
import random
import os
import numpy as np
import matplotlib.pyplot as plt
from PIL import Image

# Define the folder path containing the image folders
main_folder_path = '/content/drive/MyDrive/numerics'

# Number of random images to choose and predict
num_images = 9
num_images_per_row = 3

# Create a new figure for plotting
fig, axs = plt.subplots(num_images // num_images_per_row, num_images_per_row, figsize=(12, 10))

# Flatten the axis array
axs = axs.flatten()

for i in range(num_images):
    # Get a random folder from the main folder
    random_folder = random.choice(os.listdir(main_folder_path))
    folder_path = os.path.join(main_folder_path, random_folder)

    # Load a random image from the chosen folder
    random_image_path = random.choice(os.listdir(folder_path))
    image_path = os.path.join(folder_path, random_image_path)
    random_image = Image.open(image_path)

    # Preprocess and normalize the random image
    processed_image = preprocess_images([random_image], image_size)
    normalized_image = normalize_images(processed_image)
    input_image = np.array(normalized_image)

    # Make predictions
    predictions = model.predict(input_image)
    predicted_class_index = np.argmax(predictions[0])
    predicted_class = label_encoder.classes_[predicted_class_index]

    # Plot the randomly chosen image
    axs[i].imshow(random_image)
    axs[i].axis('off')
    axs[i].set_title("Classified as: " + predicted_class, fontsize=10, pad=5)  # Modify title format

# Remove empty subplots if the number of images is less than the total subplots
if num_images < len(axs):
    for j in range(num_images, len(axs)):
        axs[j].remove()

# Adjust the spacing between subplots and add padding
plt.tight_layout(pad=0.5)

# Export the plot as an image file
plt.savefig('/content/drive/My Drive/plot1.png', dpi=300, bbox_inches='tight')  # Improve image quality and save full plot

# Show the plot
plt.show()


# %% [code]
import pandas as pd
from sklearn.metrics import classification_report

# Assuming you have already trained your model and obtained predictions on test_data_timestep
predictions = model.predict(test_data)

# Convert predicted class probabilities to class labels
predicted_labels = np.argmax(predictions, axis=1)

# Ensure that both test_labels and predicted_labels are 1D arrays
test_labels = np.squeeze(test_labels)
predicted_labels = np.squeeze(predicted_labels)

# Convert to Python lists if they are not already
if not isinstance(test_labels, (list, np.ndarray)):
    test_labels = [test_labels]
if not isinstance(predicted_labels, (list, np.ndarray)):
    predicted_labels = [predicted_labels]

# Check if the shapes are valid for classification report
if len(test_labels) <= 1 or len(predicted_labels) <= 1:
    print("Not enough samples for the classification report.")
else:
    # Generate the classification report
    class_names = label_encoder.classes_
    report = classification_report(test_labels, predicted_labels, target_names=class_names, output_dict=True)

    # Convert the classification report to a DataFrame
    report_df = pd.DataFrame(report).transpose()

    # Save the DataFrame to an Excel file
    output_excel_file = 'classification_report.xlsx'
    report_df.to_excel(output_excel_file)

    print("Classification Report saved to:", output_excel_file)


# %% [code]
import numpy as np
import matplotlib.pyplot as plt
from sklearn.metrics import confusion_matrix, ConfusionMatrixDisplay

# Assuming you have already trained your model and obtained predictions on test_data_timestep
predictions = model.predict(test_data)

# Convert predicted class probabilities to class labels
predicted_labels = np.argmax(predictions, axis=1)

# Ensure that both test_labels and predicted_labels are 1D arrays
test_labels = np.squeeze(test_labels)
predicted_labels = np.squeeze(predicted_labels)

# Create the confusion matrix
cm = confusion_matrix(test_labels, predicted_labels)

# Define the class names (optional, if you have the label_encoder)
class_names = label_encoder.classes_  # Replace with your actual class names if available

# Plot the confusion matrix
plt.figure(figsize=(8, 6))
disp = ConfusionMatrixDisplay(confusion_matrix=cm, display_labels=class_names)
disp.plot(cmap=plt.cm.Blues)

plt.title("Confusion Matrix")
plt.xlabel("Predicted Labels")
plt.ylabel("True Labels")
plt.xticks(rotation=45)

# Save the plot as an image file
output_image_file = 'CNN_confusion_matrix.png'
plt.savefig(output_image_file)

plt.show()


# %% [code]
